# Supplementary material for: Safety Evaluation and Population Pharmacokinetics of Camostat Mesylate and Its Major Metabolites Using a Phase I Study
Source: Pharmaceutics. 2023 Sep 21;15(9):2357. doi: 10.3390/pharmaceutics15092357 (PMC10534584; doi:10.3390/pharmaceutics15092357)
Supplement: Supplementary file 1 [file pharmaceutics-15-02357-s001.zip]

Archive with 1 entries (1 files):
- pharmaceutics-2589145-supplementary.pdf
